# Supplementary material for: Phenolic Profile by HPLC-PDA-MS of Greek Chamomile Populations and Commercial Varieties and Their Antioxidant Activity
Source: Foods. 2021 Oct 1;10(10):2345. doi: 10.3390/foods10102345 (PMC8535277; doi:10.3390/foods10102345)
Supplement: Supplementary file 1 [file foods-10-02345-s001.zip]

Archive with 1 entries (1 files):
- foods-1395277-supplementary.pdf
